# Supplementary material for: Atopic dermatitis in Ethiopia: a systematic review and meta-analysis
Source: Int Health. 2025 Nov 3;18(3):361–8. doi: 10.1093/inthealth/ihaf125 (PMC13154830; doi:10.1093/inthealth/ihaf125)
Supplement: ihaf125_Supplemental_Files [file ihaf125_supplemental_files.zip]

Archive with 3 entries (3 files):
- Supplementary material 1.docx
- Supplementary Material 2.docx
- supplementary Material 3.docx
